# Supplementary material for: Identification and mapping of quantitative trait loci for resistance to Liriomyza trifolii in romaine lettuce cultivar ‘Valmaine’
Source: Sci Rep. 2021 Jan 13;11:998. doi: 10.1038/s41598-020-80050-5 (PMC7807064; doi:10.1038/s41598-020-80050-5)
Supplement: Supplementary file 2 — Supplementary Information 2. [file 41598_2020_80050_MOESM2_ESM.xlsx]

## Sheet: Title
									Identification and mapping of quantitative trait loci for resistance to Liriomyza trifolii in romaine lettuce cultivar ‘Valmaine’
				Ramkrishna Kandel1, Huangjun Lu2, Germán V. Sandoya2*
	1 Horticultural Sciences Department, University of Florida, Gainesville, FL 32611 United States
	2 Everglades Research and Education Center, Institute of Food and Agricultural Sciences/University of Florida, Belle Glade, FL 33430 United States
	Ramkrishna Kandel (rkkandel@ufl.edu)
	Huangjun Lu (luhuangjun@yahoo.com)
	Germán V. Sandoya2 (gsandoyamiranda@ufl.edu)
	*Correspondence to Germán V. Sandoya (gsandoyamiranda@ufl.edu)
	Supplementary file 2 Phenotype of F2 individuals and genotype of F3 families

## Sheet: Phenotype of F2 and F3 families
F2 individuals	Phenotype	F3 family	Genotype
1	R	1	H
2	R	2	H
3	R	3	H
4	R	4	H
5	S	5	B
6	R	6	H
7	R	7	H
8	R	8	H
9	R	9	H
10	S	10	B
11	R	11	A
12	R	12	H
13	R	13	A
14	R	14	H
15	R	15	A
16-1	R	16-1	H
17	R	17	H
18	S	18	B
19	R	19	H
20	S	20	B
21	R	21	A
22	S	22	B
23	R	23	H
24	R	24	H
25	R	25	H
26	R	26	H
27	R	27	A
28	R	28	A
29	R	29	H
30	S	30	B
31	R	31	H
32	R	32	H
33	R	33	H
34	R	34	H
35	R	35	A
36	S	36	B
37	R	37	H
38	R	38	H
39	R	39	H
40	S	40	B
41	R	41	H
42	R	42	H
43	S	43	B
44	R	44	A
45	R	45	H
46	R	46	H
47	R	47	H
48	R	48	H
49	R	49	H
50	S	50	B
51	R	51	A
52	S	52	B
53	S	53	B
54	R	54	H
55	R	55	A
56	R	56	H
57	S	57	B
58	R	58	A
59	R	59	H
60	R	60	A
61	R	61	H
62	R	62	H
63	R	63	H
16-2	R	16-2	H
65	S	65	B
66	R	66	H
67	S	67	B
68	S	68	B
69	R	69	H
70	R	70	A
71	R	71	H
72	R	72	H
73	R	73	A
74	R	74	A
75	S	75	B
77	R	77	H
78	R	78	A
79	S	79	B
80-1	S	80-1	B
80-2	S	80-2	B
81	S	81	B
82	R	82	H
83	R	83	H
84	R	84	H
85	R	85	H
86	S	86	B
87	R	87	H
88	R	88	H
89	R	89	H
90	S	90	B
91	R	91	H
92	R	92	H
93	S	93	B
94	S	94	B
95	R	95	H
96	S	96	B
97	R	97	H
98	R	98	A
99	S	99	B
100	R	100	H
101	S	101	B
102	R	102	H
103	R	103	H
104	S	104	B
105	S	105	B
106	R	106	A
107	S	107	B
108	S	108	B
109	R	109	A
110	R	110	H
111	S	111	B
112	S	112	B
113	S	113	B
114	S	114	B
115	R	115	H
116	R	116	A
117	R	117	H
118	R	118	H
119	R	119	A
120	R	120	H
121	R	121	H
122	S	122	B
123	S	123	B
124	R	124	H
125	S	125	B
	R = resistant, S = susceptible
	A= homozygous resistant, H=heterozygous, B=homozygous susceptible
