# Supplementary material for: Identification and mapping of quantitative trait loci for resistance to Liriomyza trifolii in romaine lettuce cultivar ‘Valmaine’
Source: Sci Rep. 2021 Jan 13;11:998. doi: 10.1038/s41598-020-80050-5 (PMC7807064; doi:10.1038/s41598-020-80050-5)
Supplement: Supplementary file 3 — Supplementary Information 3. [file 41598_2020_80050_MOESM3_ESM.xlsx]

## Sheet: Title
									Identification and mapping of quantitative trait loci for resistance to Liriomyza trifolii in romaine lettuce cultivar ‘Valmaine’
				Ramkrishna Kandel1, Huangjun Lu2, Germán V. Sandoya2*
	1 Horticultural Sciences Department, University of Florida, Gainesville, FL 32611 United States
	2 Everglades Research and Education Center, Institute of Food and Agricultural Sciences/University of Florida, Belle Glade, FL 33430 United States
	Ramkrishna Kandel (rkkandel@ufl.edu)
	Huangjun Lu (luhuangjun@yahoo.com)
	Germán V. Sandoya2 (gsandoyamiranda@ufl.edu)
	*Correspondence to Germán V. Sandoya (gsandoyamiranda@ufl.edu)
	Supplementary file 3 Analysis of Variance (ANOVA) and LS Means for F3 families

## Sheet: ANOVA
Analysis of Variance for Type 3 Tests of Fixed Effects
Effect	Num DF	Den DF	F Value	Pr > F
Line	123	579	5.51	<0.0001
Covariance Parameter Estimates
Cov Parm	Estimate
Rep	0.00302
Residual	1.6822

## Sheet: LS Means
Least Squares Means of stippling damage in F3 families and parents of population 'Valmaine x Okeechobee'
F3 Families	Estimate		Valmaine		Okeechobee
11	6.11e-16		1		<0.0001
51	1.28e-15		1		<0.0001
58	0.08333		1		<0.0001
60	0.08782		1		<0.0001
44	0.1667		1		<0.0001
98	0.1667		1		<0.0001
55	0.1932		1		<0.0001
109	0.3		1		<0.0001
35	0.3333		0.9999		<0.0001
70	0.3333		0.9999		<0.0001
78	0.3333		0.9999		<0.0001
119	0.3605		0.9999		<0.0001
28	0.3605		0.9999		<0.0001
73	0.3605		0.9999		<0.0001
106	0.4		0.9998		<0.0001
31	0.4068		0.9998		<0.0001
21	0.4167		0.9997		<0.0001
59	0.4167		0.9997		<0.0001
74	0.4167		0.9997		<0.0001
15	0.4576		0.9995		<0.0001
27	0.5		0.9991		<0.0001
47	0.5		0.9991		<0.0001
13	0.5833		0.9974		<0.0001
116	0.6333		0.9956		<0.0001
1	0.6667		0.9929		<0.0001
71	0.75		0.9827		<0.0001
24	0.8333		0.9623		<0.0001
3	0.8333		0.9623		<0.0001
87	0.8333		0.9623		<0.0001
97	0.8333		0.9623		<0.0001
16-1	0.906		0.9402		<0.0001
41	0.9167		0.9258		<0.0001
124	0.9962		0.918		<0.0001
121	0.9969		0.8863		<0.0001
37	1		0.8676		<0.0001
61	1		0.8676		<0.0001
72	1		0.8676		<0.0001
82	1		0.8676		<0.0001
9	1		0.8676		<0.0001
84	1.094		0.7992		<0.0001
48	1.1068		0.8138		<0.0001
66	1.1667		0.6792		<0.0001
83	1.1667		0.6792		<0.0001
88	1.1849		0.6904		<0.0001
23	1.25		0.5581		<0.0001
29	1.25		0.5581		<0.0001
54	1.25		0.5581		<0.0001
32	1.3333		0.4328		<0.0001
46	1.3333		0.4328		<0.0001
49	1.3333		0.4328		<0.0001
120	1.3835		0.5806		0.0014
45	1.4167		0.3156		<0.0001
6	1.4167		0.3156		<0.0001
7	1.4167		0.3156		<0.0001
77	1.4167		0.3156		<0.0001
117	1.4407		0.4392		0.0009
118	1.4515		0.315		0.0002
92	1.4515		0.315		0.0002
102	1.4558		0.4208		0.0011
26	1.5		0.2159		0.0002
34	1.5		0.2159		0.0002
33	1.5068		0.2976		0.0008
115	1.5485		0.2047		0.0006
38	1.5833		0.1385		0.0004
8	1.6667		0.0834		0.001
62	1.7304		0.0731		0.0036
12	1.75		0.0472		0.0024
91	1.8		0.0646		0.0118
110	1.9167		0.0127		0.0121
14	1.9167		0.0127		0.0121
100	1.9969		0.0099		0.0359
4	2		0.0061		0.0249
56	2		0.0061		0.0249
69	2		0.0061		0.0249
2	2.0833		0.0028		0.0484
89	2.0833		0.0028		0.0484
85	2.0878		0.0045		0.0697
17	2.1667		0.0012		0.0882
95	2.1667		0.0012		0.0882
103	2.2415		0.0079		0.3613
19	2.2758		0.0007		0.2171
25	2.3333		0.0002		0.2388
39	2.5		<0.0001		0.4843
42	2.6667		<0.0001		0.7442
113	2.7304		<0.0001		0.8488
107	2.75		<0.0001		0.8444
101	3		<0.0001		0.9825
63	3		<0.0001		0.9825
81	3		<0.0001		0.9825
125	3.0068		<0.0001		0.9885
57	3.0833		<0.0001		0.9934
79	3.0878		<0.0001		0.9947
86	3.1667		<0.0001		0.9979
90	3.1667		<0.0001		0.9979
68	3.25		<0.0001		0.9994
105	3.2696		<0.0001		0.9996
112	3.2696		<0.0001		0.9996
122	3.2758		<0.0001		0.9996
52	3.3605		<0.0001		0.9999
93	3.3605		<0.0001		0.9999
104	3.3667		<0.0001		0.9999
99	3.4		<0.0001		1
30	3.4167		<0.0001		1
123	3.4407		<0.0001		1
40	3.4515		<0.0001		1
108	3.5472		<0.0001		1
111	3.5833		<0.0001		1
53	3.6		<0.0001		1
10	3.6068		<0.0001		1
18	3.6333		<0.0001		1
20	3.6333		<0.0001		1
96	3.6333		<0.0001		1
36	3.6667		<0.0001		1
50	3.6667		<0.0001		1
67	3.6667		<0.0001		1
75	3.6667		<0.0001		1
114	3.75		<0.0001		1
94	3.75		<0.0001		1
43	3.8333		<0.0001		1
5	3.8333		<0.0001		1
22	3.9		<0.0001		1
80-2	3.906		<0.0001		1
65	4		<0.0001		1
80-1	4.0031		<0.0001		1
Parents
Okeechobee	3.4444		<0.0001
Valmaine	0.3516				<0.0001
