# Supplementary material for: Identification and mapping of quantitative trait loci for resistance to Liriomyza trifolii in romaine lettuce cultivar ‘Valmaine’
Source: Sci Rep. 2021 Jan 13;11:998. doi: 10.1038/s41598-020-80050-5 (PMC7807064; doi:10.1038/s41598-020-80050-5)
Supplement: Supplementary file 4 — Supplementary Information 4. [file 41598_2020_80050_MOESM4_ESM.xlsx]

## Sheet: Title
									Identification and mapping of quantitative trait loci for resistance to Liriomyza trifolii in romaine lettuce cultivar ‘Valmaine’
				Ramkrishna Kandel1, Huangjun Lu2, Germán V. Sandoya2*
	1 Horticultural Sciences Department, University of Florida, Gainesville, FL 32611 United States
	2 Everglades Research and Education Center, Institute of Food and Agricultural Sciences/University of Florida, Belle Glade, FL 33430 United States
	Ramkrishna Kandel (rkkandel@ufl.edu)
	Huangjun Lu (luhuangjun@yahoo.com)
	Germán V. Sandoya2 (gsandoyamiranda@ufl.edu)
	*Correspondence to Germán V. Sandoya (gsandoyamiranda@ufl.edu)
	Supplementary file 4 Raw data for F3 families

## Sheet: Stippling damage
		Stippling damage (on a rating scale of 0 - 4) in F3 families
ID	plant1	plant2	plant3	plant4	plant5	plant6	plant7	plant8	plant9	plant10	plant11	plant12
1	0	4	0	0	0	3	0	0	1	0	0	0
2	1	4	0	1	0	4	0	4	4	4	2	1
3	1	0	4	0	4	0	0	0	0	0	0	1
4	4	0	4	2	0	0	4	4	1	1	0	4
5	4	3	4	4	3	4	4	4	4	4	4	4
6	0	4	0	4	1	0	4	0	0	4	0	0
7	0	4	0	0	4	0	0	0	0	4	4	1
8	4	4	0	0	4	0	0	4	0	0	0	4
9	0	4	1	1	0	0	4	0	2	0	0	0
10	4	4		4	4		4	4	4	4	1	3
11	0	0	0	0	0	0	0	0	0	0	0	0
12	0	0	2	1	4	0	2	4	4	0	0	4
13	1	1	1	1	1	1	1	0	0	0	0	0
14	4	4	4	4	0	1	1	4	0	0	1	0
15	0	0		0	1	0	0	1	0	3	0	0
16-1	1	1	0	0	2	0	0	4	0	2	0
17	4	4	0	4	0	4	0	0	1	4	1	4
18	4	4	3	4	1	4	4	4	4	4	4
19	0	0	4	4	0		0	1	4	4	4	4
20	4	4	4	4	4	4	1	4		4	3	4
21	1	0	0	1	0	1	1	1	0	0	0	0
22	4	4		4	4	3	4	4		4	4	4
23	1	0	0	4	0	0	4	4	0	0	1	1
24	0	4	0	4	2	0	0	0	0	0	0	0
25	1	3	0	4	4	4	4	1	1	1	1	4
26	0	1	4	4	0	3	0	4	0	0	1	1
27	0	1	1	1	0	1	0	0	0	1	0	1
28	0	0	1	1	1	0	0	0		0	0	1
29	0	1	4	1	0	1	1	1	1	4	1	0
30	4	4	1	4	4	4	4	1	4	4	3	4
31	0	0	0	0			4	0	0	0	0	0
32	0	1	1	0	4	4	0	4	0	0	1	1
33	1	4		4	0		4	0	0	0	1	1
34	1	1	4	2	1	1	1	0	4	1	1	1
35	0	1	1	1	0	0	1	0	0	0	0	0
36	4	4	3	3	4	4	3	4	4	4	4	3
37	0	1	4	1	1	0	1	1	1	1	0	1
38	2	1	1	4	2	3	1	1	1	1	1	1
39	4	1	1	2	2	4	2	1	4	4	1	4
40	4	3	4	3	4	4	4	1		4	3	4
41	0	0	1	0	0	0	0	4	1	1	3	1
42	1	3	0	0	4	4	1	4	3	4	4	4
43	4	4	4	4	4	4	4	4	3	3	4	4
44	1	0	0	0	0	0	0	1	0	0	0	0
45	1	3	3	1	1	4	1	0	1	1	1	0
46	0	0	0	4	0	1	1	1	0	3	2	4
47	4	1	0	0	0	0	0	1	0	0	0	0
48	0	3		0	0		4	3	0	1	0	0
49	0	4	0	1	1	4	4	1	0	0	0	1
50	4	4	4	4	4	3	4	4	4	4	1	4
51	0	0	0	0	0	0	0	0	0	0	0	0
52	4	1	4	4	4	3	4	4	3	3	3
53	1	4	4	3	4		4	4	4	4	4
54	0	3	1	0	4	0	4	0	3	0	0	0
55	0	1	0	0	0	0	0	1		0	0
56	1	4	4	1	3	3	3	0	0	4	1	0
57	0	1	3	4	3	4	4	4	3	4	4	3
58	0	0	0	0	0	1	0	0	0	0	0	0
59	0	0	0	0	0	0	0	0	0	4	1	0
60	0	1	0	0	0	0	0	0	0	0	0
61	0	4	0	0	2	1	0	0	2	1	1	1
62	0	2		1	2	4	4	4	2	0	0	0
63	1	4	4	4	4	4	4	1	4	1	4	1
16-2	2	4	1	0	4	0	0	4	4	4	0	1
65	4	4	4	4	4	4	4	4	4	4	4	4
66	1	1	4	0	0	0	0	1	1	4	1	1
67	4	4	1	4	3	4	4	4	4	4	4	4
68	3	4	4	1	0	4	4	3	4	4	4	4
69	4	0	4	1	4	3	4	1	1	1	0	1
70	0	0	0	1	0	0	0	1	1	0	1	0
71	3	0	1	0	0	4	1	0	0	0	0	0
72	0	3	1	3	0	0	4	0	0	1	0	0
73	0	0	0	0	1	0	0	1	1	1	0
74	0	0	1	1	0	0	1	0	1	0	1	0
75	4	4	4	4	4	0	4	4	4	4	4	4
77	3	1	1	1	4	1	0	0	0	1	1	4
78	0	0	1	0	0	1	0	0	1	0	1	0
79	4	3	3	4	4	4	0	4	3	4	1
80-1	4	4	4	4	4		4	4	4	4	4	4
80-2	4	4	4	4	4	4	4	4	4	3	4
81	4	3	4	3	4	4	3	3	3	1	0	4
82	0	0	0	0	0	1	4	3	0	4	0	0
83	0	0	1	3	1	0	4	0	1	0	3	1
84	0	0		0	4	1	0	1	1	0	1	4
85	1	0	0	4	1	4	0	2		4	4	3
86	0	3	3	4	4	4	0	4	4	4	4	4
87	1	0	0	1	1	4	3	0	0	0	0	0
88	1	1		4	0	3	0	0	2	1	1	0
89	1	3	4	1	2	4	1	1	4	1	1	2
90	4	4	4	4	4	1	4	4	3	1	1	4
91	0	0	4	0	0		4	0	4	4	2
92	2	1	3	1	4	4	0	0	1	0	0
93	4	3	4	3	4	1	4	3		3	4	4
94	4	4	4	4	3	3	4	4	4	4	4	3
95	0	4	1	2	3	4	1	2	0	4	4	1
96	4	4	4	4	4	4	3	2	4	4	3
97	0	0	0	0	1	0	4	0	1	1	0	3
98	0	0	1	0	0	0	0	0	0	0	0	1
99	4	3	3	4	4		4	4		4	4	0
100	4	1	4	4	0	3	1	3		1	1	0
101	4	4	3	4	1	4	1	3	1	4	4	3
102	1	0		1			1	0	0	4	3	3
103	0	4	4	1	4		3			1	1
104	4	3	4	4	4		0	3	3	4	4	4
105	4	0	3	4	3	3	4	4		3	4	4
106	0	1	0	1	0		1	1		0	0	0
107	4	3	1	0	4	3	4	3	1	4	3	3
108	4	4	4	4	3	2	4
109	1	0	0	0	1		0	1		0	0	0
110	3	0	4	0	1	4	4	0	0	2	4	1
111	4	4	3	4	4	4	4	3	3	3	3	4
112	4	3	3	1	4	4	3	4		4	4	2
113	4	0		0	1	4	4	4	4	4	3	2
114	4	3	4	4	4	3	4	4	4	4	4	3
115	0	1		3	0	3	1	4	3	1	1	0
116	1	3	0	1	0	0	1	0		0	1	0
117	1	4		1	1	3	3			0	0	0
118	0	1	0	4	1	4	3	1		1	1	0
119	0	0	1	1	0	1	0	1		0	0	0
120	1			1	3		4	1		0	1	0
121	0	0	0	4	3	0	1	3	0	0	0
122	4	4	3	0	4		4	4	4	3	3	3
123	3	3		4	4	4	3			3	3	4
124	1	1		1	0	0	4	1		1	0
125	4	4		3	3		3	3	3	0	4	3
